# Supplementary material for: Multiple health and environmental impacts of foods
Source: Proc Natl Acad Sci U S A. 2019 Oct 28;116(46):23357–62. doi: 10.1073/pnas.1906908116 (PMC6859310; doi:10.1073/pnas.1906908116)
Supplement: Supplementary File [file pnas.1906908116.sd01.xlsx]

## Sheet: Data Fig1A
Food Group	Disease Outcome Category	Mean Disease Relative Risk (RR) per additional serving consumed daily	Upper 95% RR	Lower 95% RR
Chicken	ACM	0.9	1.11	0.73
Chicken	CHD	1	1.15	0.87
Chicken	Colorectal Cancer	0.78	0.94	0.62
Chicken	Diabetes	1.0609	1.3456	0.81
Dairy	ACM	0.98	1.03	0.93
Dairy	CHD	0.99	1.02	0.96
Dairy	Colorectal Cancer	0.93	0.94	0.91
Dairy	Diabetes	0.87	1.04	0.72
Dairy	Stroke	0.98	1	0.96
Eggs	ACM	1.15	1.34	0.99
Eggs	CHD	1	1.06	0.95
Eggs	Colorectal Cancer	1.18	1.56	0.89
Eggs	Diabetes	1.07	1.23333	0.906667
Eggs	Stroke	0.99	1.05	0.93
Fish	ACM	0.93	0.98	0.88
Fish	CHD	0.88	0.99	0.79
Fish	Colorectal Cancer	0.93	1.01	0.85
Fish	Diabetes	1.07	1.35	0.86
Fish	Stroke	0.86	0.99	0.75
Fruits	ACM	0.89	0.9	0.88
Fruits	CHD	0.86	0.88	0.84
Fruits	Colorectal Cancer	0.97	0.99	0.95
Fruits	Diabetes	0.990563	1	0.971674
Fruits	Stroke	0.86	0.88	0.84
Legumes	ACM	0.884736	1.0303	0.729
Legumes	CHD	0.884736	1.0303	0.778688
Legumes	Colorectal Cancer	1	1.25971	0.778688
Legumes	Diabetes	0.520893	1.75886	0.162105
Legumes	Stroke	1	1.4429	0.681472
Nuts	ACM	0.76	0.84	0.69
Nuts	CHD	0.67	1.05	0.43
Nuts	Colorectal Cancer	0.96	1.21	0.76
Nuts	Diabetes	0.786411	0.898744	0.695191
Nuts	Stroke	0.99	1.17	0.84
Olive oil	CHD	0.94	1.03	0.86
Olive oil	Diabetes	0.91	0.95	0.87
Olive oil	Stroke	0.9	0.95	0.86
Potatoes	ACM	0.88	1.12	0.69
Potatoes	CHD	1.03	1.09	0.96
Potatoes	Colorectal Cancer	1.05	1.2	0.92
Potatoes	Diabetes	1.18	1.27	1.1
Potatoes	Stroke	0.98	1.03	0.93
Processed red meat	ACM	1.41202	1.66942	1.2079
Processed red meat	CHD	1.27	1.49	1.09
Processed red meat	Colorectal Cancer	1.17	1.23	1.1
Processed red meat	Diabetes	1.32	1.48	1.19
Processed red meat	Stroke	1.17	1.34	1.02
Unprocessed red meat	ACM	1.11765	1.21176	1.04706
Unprocessed red meat	CHD	1.15	1.23	1.08
Unprocessed red meat	Colorectal Cancer	1.12	1.19	1.06
Unprocessed red meat	Diabetes	1.13	1.23	1.03
Unprocessed red meat	Stroke	1.12	1.17	1.06
Refined grains	ACM	0.99	1.01	0.97
Refined grains	CHD	1.01	1.04	0.99
Refined grains	Colorectal Cancer	NA	NA	NA
Refined grains	Diabetes	0.983048	1.01316	0.958284
Refined grains	Stroke	1	1.01	0.98
SSBs	ACM	1.03	1.18	0.91
SSBs	CHD	1.17	1.23	1.11
SSBs	Colorectal Cancer	1.09	1.22	0.97
SSBs	Diabetes	1.27	1.46	1.1
SSBs	Stroke	1.07	1.12	1.02
Vegetables	ACM	0.87	0.9	0.84
Vegetables	CHD	0.91	0.94	0.87
Vegetables	Colorectal Cancer	0.97	0.98	0.96
Vegetables	Diabetes	0.981121	1.00943	0.952762
Vegetables	Stroke	0.86	0.91	0.82
Whole grains	ACM	0.92	0.95	0.89
Whole grains	CHD	0.95	0.98	0.92
Whole grains	Colorectal Cancer	0.95	0.97	0.93
Whole grains	Diabetes	0.879366	0.93217	0.833955
Whole grains	Stroke	0.99	1.03	0.95
Olive oil	ACM	0.920031	0.988168	0.860947

## Sheet: Data Fig1B
Food Group	Tyoe of Environmental Impact	Mean Relative Environmental Impact	Lower CI	Upper CI
Chicken	GHG Emissions	12.9884	5.19798	27.3979
Dairy	GHG Emissions	8.29044	3.97415	18.4232
Eggs	GHG Emissions	3.07273	1.87522	5.58618
Fish	GHG Emissions	14.4335	4.19966	44.2777
Fruits	GHG Emissions	1.06187	0.379833	2.35289
Legumes	GHG Emissions	0.942457	0.472624	2.06998
Nuts	GHG Emissions	0.591753	0	3.25766
Olive oil	GHG Emissions	0.713241	0.280296	1.4199
Potatoes	GHG Emissions	0.908001	0.177652	1.38174
Processed red meat	GHG Emissions	21.7822	9.76119	49.2863
Unprocessed red meat	GHG Emissions	43.5644	19.5224	98.5727
Refined grains	GHG Emissions	1.07482	0.346214	2.35253
SSBs	GHG Emissions	0.996965	0.219624	1.72063
Vegetables	GHG Emissions	1	0.314925	3.70622
Whole grains	GHG Emissions	1.07482	0.346214	2.35253
Chicken	Land Use	27.5649	14.5719	46.0167
Dairy	Land Use	40.3774	3.60915	145.223
Eggs	Land Use	7.07168	4.7934	9.93644
Fish	Land Use	8.71835	0.380653	26.6485
Fruits	Land Use	2.58832	0.548099	8.01982
Legumes	Land Use	14.3278	4.2567	37.3784
Nuts	Land Use	7.16425	2.63971	13.8206
Olive oil	Land Use	5.9348	1.77074	8.19277
Potatoes	Land Use	2.97755	1.25192	5.61674
Processed red meat	Land Use	113.269	24.8924	279.587
Unprocessed red meat	Land Use	226.538	49.7847	559.174
Refined grains	Land Use	2.25803	0.671366	5.93782
SSBs	Land Use	1.13597	0.640816	1.97416
Vegetables	Land Use	1	0.337497	3.86208
Whole grains	Land Use	2.25803	0.671366	5.93782
Chicken	Eutrophication Potential	15.5776	7.25781	32.4538
Dairy	Eutrophication Potential	6.81319	1.85524	13.5688
Eggs	Eutrophication Potential	3.48017	1.91441	5.37059
Fish	Eutrophication Potential	37.4469	9.40188	76.9051
Fruits	Eutrophication Potential	0.845243	0.251799	1.92335
Legumes	Eutrophication Potential	2.20474	0.21066	6.54244
Nuts	Eutrophication Potential	1.52667	0.560468	3.23772
Olive oil	Eutrophication Potential	1.19183	0.184884	1.95727
Potatoes	Eutrophication Potential	1.66971	0.297477	2.96038
Processed red meat	Eutrophication Potential	26.7946	8.05298	111.981
Unprocessed red meat	Eutrophication Potential	53.5892	16.106	223.962
Refined grains	Eutrophication Potential	1.70329	0.17139	6.87665
SSBs	Eutrophication Potential	1.24075	0.249376	3.1301
Vegetables	Eutrophication Potential	1	0.265916	3.28756
Whole grains	Eutrophication Potential	1.70329	0.17139	6.87665
Chicken	Acidification Potential	13.131	5.11292	25.2633
Dairy	Acidification Potential	5.13087	1.68721	9.013
Eggs	Acidification Potential	3.44045	1.29874	5.01869
Fish	Acidification Potential	4.76323	2.33923	13.9903
Fruits	Acidification Potential	0.714031	0.389105	1.24057
Legumes	Acidification Potential	1.13043	0.310153	1.85442
Nuts	Acidification Potential	1.28111	0.548617	2.85372
Olive oil	Acidification Potential	0.481804	0.240774	0.794375
Potatoes	Acidification Potential	0.744245	0.448086	1.32503
Processed red meat	Acidification Potential	13.3484	5.22737	38.6411
Unprocessed red meat	Acidification Potential	26.6968	10.4547	77.2821
Refined grains	Acidification Potential	0.714123	0.269034	1.70672
SSBs	Acidification Potential	0.55646	0.167685	0.947962
Vegetables	Acidification Potential	1	0.343341	2.60179
Whole grains	Acidification Potential	0.714123	0.269034	1.70672
Chicken	Scarcity Weighted Water Use	3.04096	0.0045042	14.1657
Dairy	Scarcity Weighted Water Use	8.48776	0.0860088	34.9272
Eggs	Scarcity Weighted Water Use	1.92852	0.0439267	4.15662
Fish	Scarcity Weighted Water Use	5.60698	0.82542	25.7613
Fruits	Scarcity Weighted Water Use	1.64361	0.00385045	9.46298
Legumes	Scarcity Weighted Water Use	2.40124	0	12.9418
Nuts	Scarcity Weighted Water Use	9.56639	0.0599639	33.0548
Olive oil	Scarcity Weighted Water Use	3.8067	0.00279689	13.3228
Potatoes	Scarcity Weighted Water Use	0.886105	0	2.88845
Processed red meat	Scarcity Weighted Water Use	8.12327	0.798394	21.5363
Unprocessed red meat	Scarcity Weighted Water Use	16.2465	1.59679	43.0725
Refined grains	Scarcity Weighted Water Use	2.36911	8.25628e-05	11.9819
SSBs	Scarcity Weighted Water Use	0.836026	0.000715385	2.14141
Vegetables	Scarcity Weighted Water Use	1	0.158529	2.87716
Whole grains	Scarcity Weighted Water Use	2.36911	8.25628e-05	11.9819

## Sheet: Data Fig2
Food Group	All Cause Mortality (ACM) Rank	Coronary Heert Disease ( CHD) Rank	Colorectal Cancer Rank	Diabetes Rank	Stroke Rank	GHG Emissions Rank	Land Use Rank	Eutrophication Potential (EP) Rank	Acidification Potential (AP) Rank	Scarcity-Weighted Water Use Rank
Chicken	6	9.5	1	9	NA	12	12	12	13	9
Dairy	10	8	2.5	3	5.5	11	13	11	12	13		All data shown are ranks.
Eggs	14	9.5	13	11	8	10	8	10	10	5		Rank of 1= best health outcome or least harmful environmental impact t of the 15 food groups
Fish	9	3	2.5	10	2	13	10	14	11	11		Ranki of 15 = worst health ourtcome or most harmful environmental impact of the 15 food groups
Fruits	5	2	6.5	8	2	7	5	1	3	4
Legumes	4	4	8	1	10.5	4	11	9	8	8
Nuts	1	1	5	2	8	1	9	5	9	14
Potatoes	3	12	9	13	5.5	3	6	6	6	2
Processed meat	15	15	12	15	14	14	14	13	14	12
Red meat	13	13	11	12	13	15	15	15	15	15
Refined grains	11	11	NA	7	10.5	8.5	3.5	7.5	4.5	6.5
SSBs	12	14	10	14	12	5	2	4	2	1
Vegetables	2	5	6.5	6	2	6	1	2	7	3
Whole grains	7.5	7	4	4	8	8.5	3.5	7.5	4.5	6.5
Olive oil	7.5	6	NA	5	4	2	7	3	1	10

## Sheet: Data Fig3
	Health			Environment
Food Group	Mean Relative Risk (RR) of All Cause Mortality	Lower 95% RR	Upper 95% RR	Average Relative Environmental Impact
Whole grains*	0.92	0.89	0.95	1.62387		Note: An * indicates that the food group has
Nuts*	0.76	0.69	0.84	4.02604		a mean RR of mortality that differs significantly from
Legumes	0.884736	0.729	1.0303	4.20133		the overall mean RR for all foods
Fruits*	0.89	0.88	0.9	1.37061
Vegetables*	0.87	0.84	0.9	1
Refined grains	0.99	0.97	1.01	1.62387
Potatoes	0.88	0.69	1.12	1.43712
Fish*	0.93	0.88	0.98	14.1938
Dairy	0.98	0.93	1.03	13.8199
Eggs	1.15	0.99	1.34	3.79871
SSBs	1.03	0.91	1.18	0.953234
Olive oil*	0.920031	0.860947	0.988168	2.42567
Chicken	0.9	0.73	1.11	14.4606
Unprocessed red meat*	1.11765	1.04706	1.21176	73.3269
Processed red meat*	1.41202	1.2079	1.66942	36.6635

## Sheet: Data FigS1
		Health (Relative Risk of Disease)					Relative Env Impact
Food Group	Estimate (mean, lower CI, or upper CI)	ACM	CHD	Colorectal Cancer	Diabetes	Stroke	GHGs	Land	EP	AP	Water
Chicken	Lower CI	0.73	0.87	0.62	0.81	NA	5.19798	14.5719	7.25781	5.11292	0.0045042
Dairy	Lower CI	0.93	0.96	0.91	0.72	0.96	3.97415	3.60915	1.85524	1.68721	0.0860088
Eggs	Lower CI	0.99	0.95	0.89	0.906667	0.93	1.87522	4.7934	1.91441	1.29874	0.0439267
Fish	Lower CI	0.88	0.79	0.85	0.86	0.75	4.19966	0.380653	9.40188	2.33923	0.82542
Fruits	Lower CI	0.88	0.84	0.95	0.971674	0.84	0.379833	0.548099	0.251799	0.389105	0.00385045
Legumes	Lower CI	0.729	0.778688	0.778688	0.55	0.681472	0.472624	4.2567	0.21066	0.310153	0
Nuts	Lower CI	0.69	0.55	0.76	0.695191	0.84	0	2.63971	0.560468	0.548617	0.0599639
Potatoes	Lower CI	0.69	0.96	0.92	1.1	0.93	0.177652	1.25192	0.297477	0.448086	0
Processed meat	Lower CI	1.2079	1.09	1.1	1.19	1.02	9.76119	24.8924	8.05298	5.22737	0.798394
Red meat	Lower CI	1.04706	1.08	1.06	1.03	1.06	19.5224	49.7847	16.106	10.4547	1.59679
Refined grains	Lower CI	0.97	0.99	NA	0.958284	0.98	0.346214	0.671366	0.17139	0.269034	8.25628e-05
SSBs	Lower CI	0.91	1.11	0.97	1.1	1.02	0.219624	0.640816	0.249376	0.167685	0.000715385
Vegetables	Lower CI	0.84	0.87	0.96	0.952762	0.82	0.314925	0.337497	0.265916	0.343341	0.158529
Whole grains	Lower CI	0.89	0.92	0.93	0.833955	0.95	0.346214	0.671366	0.17139	0.269034	8.25628e-05
Olive oil	Lower CI	0.860947	0.86	NA	0.87	0.86	0.280296	1.77074	0.184884	0.240774	0.00279689
Chicken	Mean	0.9	1	0.78	1.0609	NA	12.9884	27.5649	15.5776	13.131	3.04096
Dairy	Mean	0.98	0.99	0.93	0.87	0.98	8.29044	40.3774	6.81319	5.13087	8.48776
Eggs	Mean	1.15	1	1.18	1.07	0.99	3.07273	7.07168	3.48017	3.44045	1.92852
Fish	Mean	0.93	0.88	0.93	1.07	0.86	14.4335	8.71835	37.4469	4.76323	5.60698
Fruits	Mean	0.89	0.86	0.97	0.990563	0.86	1.06187	2.58832	0.845243	0.714031	1.64361
Legumes	Mean	0.884736	0.884736	1	0.55	1	0.942457	14.3278	2.20474	1.13043	2.40124
Nuts	Mean	0.76	0.67	0.96	0.786411	0.99	0.591753	7.16425	1.52667	1.28111	9.56639
Potatoes	Mean	0.88	1.03	1.05	1.18	0.98	0.908001	2.97755	1.66971	0.744245	0.886105
Processed meat	Mean	1.41202	1.27	1.17	1.32	1.17	21.7822	113.269	26.7946	13.3484	8.12327
Red meat	Mean	1.11765	1.15	1.12	1.13	1.12	43.5644	226.538	53.5892	26.6968	16.2465
Refined grains	Mean	0.99	1.01	NA	0.983048	1	1.07482	2.25803	1.70329	0.714123	2.36911
SSBs	Mean	1.03	1.17	1.09	1.27	1.07	0.996965	1.13597	1.24075	0.55646	0.836026
Vegetables	Mean	0.87	0.91	0.97	0.981121	0.86	1	1	1	1	1
Whole grains	Mean	0.92	0.95	0.95	0.879366	0.99	1.07482	2.25803	1.70329	0.714123	2.36911
Olive oil	Mean	0.920031	0.94	NA	0.91	0.9	0.713241	5.9348	1.19183	0.481804	3.8067
Chicken	Upper CI	1.11	1.15	0.94	1.3456	NA	27.3979	46.0167	32.4538	25.2633	14.1657
Dairy	Upper CI	1.03	1.02	0.94	1.04	1	18.4232	145.223	13.5688	9.013	34.9272
Eggs	Upper CI	1.34	1.06	1.45	1.23333	1.05	5.58618	9.93644	5.37059	5.01869	4.15662
Fish	Upper CI	0.98	0.99	1.01	1.35	0.99	44.2777	26.6485	76.9051	13.9903	25.7613
Fruits	Upper CI	0.9	0.88	0.99	1	0.88	2.35289	8.01982	1.92335	1.24057	9.46298
Legumes	Upper CI	1.0303	1.0303	1.25971	1.45	1.4429	2.06998	37.3784	6.54244	1.85442	12.9418
Nuts	Upper CI	0.84	1.05	1.21	0.898744	1.17	3.25766	13.8206	3.23772	2.85372	33.0548
Potatoes	Upper CI	1.12	1.09	1.2	1.27	1.03	1.38174	5.61674	2.96038	1.32503	2.88845
Processed meat	Upper CI	1.45	1.45	1.23	1.45	1.34	49.2863	279.587	111.981	38.6411	21.5363
Red meat	Upper CI	1.21176	1.23	1.19	1.23	1.17	98.5727	559.174	223.962	77.2821	43.0725
Refined grains	Upper CI	1.01	1.04	NA	1.01316	1.01	2.35253	5.93782	6.87665	1.70672	11.9819
SSBs	Upper CI	1.18	1.23	1.22	1.45	1.12	1.72063	1.97416	3.1301	0.947962	2.14141
Vegetables	Upper CI	0.9	0.94	0.98	1.00943	0.91	3.70622	3.86208	3.28756	2.60179	2.87716
Whole grains	Upper CI	0.95	0.98	0.97	0.93217	1.03	2.35253	5.93782	6.87665	1.70672	11.9819
Olive oil	Upper CI	0.988168	1.03	NA	0.95	0.95	1.4199	8.19277	1.95727	0.794375	13.3228

## Sheet: Data FigS2
Food	Health Endpoint	Environmental Indicator	Mean Disease RR (per daily serving)	Lower 95% RR	Upper 95% RR	Relative Environmental Impact per serving	Total Environmental Impact
Chicken	ACM	GHGs	0.9	0.73	1.11	12.9884	987
Dairy	ACM	GHGs	0.98	0.93	1.03	8.29044	630		Units for total environmental impacts are:
Eggs	ACM	GHGs	1.15	0.99	1.34	3.07273	233.5		GHGs = grams CO2 equiv per serving
Fish	ACM	GHGs	0.93	0.88	0.98	14.4335	1096.82		Land = square meters per serving
Fruits	ACM	GHGs	0.89	0.88	0.9	1.06187	80.6926		EP (Eutrophication potential) = grams PO4 equiv per serving
Legumes	ACM	GHGs	0.884736	0.729	1.0303	0.942457	71.6183		AP (Acidification potential) = grams SO2 equiv per serving
Nuts	ACM	GHGs	0.76	0.69	0.84	0.591753	44.968		Water = liters per serving
Potatoes	ACM	GHGs	0.88	0.69	1.12	0.908001	69
Processed red meat	ACM	GHGs	1.41202	1.2079	1.66942	21.7822	1655.25		Note: This is the full dat set.
Unprocessed red meat	ACM	GHGs	1.11765	1.04706	1.21176	43.5644	3310.51		To create Figure S2, the Relative Environmental Impact per serving of each given food group
Refined grains	ACM	GHGs	0.99	0.97	1.01	1.07482	81.6765		must be averaged across all 5 environmental metrics.
SSBs	ACM	GHGs	1.03	0.91	1.18	0.996965	75.7605		This average is the AREI of that food group, which is plottedon the y-axis of Fig S2.
Trans fats	ACM	GHGs	1.24	1.04	1.47	0.385308	29.28
Vegetables	ACM	GHGs	0.87	0.84	0.9	1	75.9911
Whole grains	ACM	GHGs	0.92	0.89	0.95	1.07482	81.6765
Chicken	ACM	Land	0.9	0.73	1.11	27.5649	1.222
Dairy	ACM	Land	0.98	0.93	1.03	40.3774	1.79
Eggs	ACM	Land	1.15	0.99	1.34	7.07168	0.3135
Fish	ACM	Land	0.93	0.88	0.98	8.71835	0.3865
Fruits	ACM	Land	0.89	0.88	0.9	2.58832	0.114745
Legumes	ACM	Land	0.884736	0.729	1.0303	14.3278	0.635176
Nuts	ACM	Land	0.76	0.69	0.84	7.16425	0.317604
Potatoes	ACM	Land	0.88	0.69	1.12	2.97755	0.132
Processed red meat	ACM	Land	1.41202	1.2079	1.66942	113.269	5.02141
Unprocessed red meat	ACM	Land	1.11765	1.04706	1.21176	226.538	10.0428
Refined grains	ACM	Land	0.99	0.97	1.01	2.25803	0.100103
SSBs	ACM	Land	1.03	0.91	1.18	1.13597	0.0503595
Trans fats	ACM	Land	1.24	1.04	1.47	0.218354	0.00968
Vegetables	ACM	Land	0.87	0.84	0.9	1	0.0443318
Whole grains	ACM	Land	0.92	0.89	0.95	2.25803	0.100103
Chicken	ACM	EP	0.9	0.73	1.11	15.5776	4.87
Dairy	ACM	EP	0.98	0.93	1.03	6.81319	2.13
Eggs	ACM	EP	1.15	0.99	1.34	3.48017	1.088
Fish	ACM	EP	0.93	0.88	0.98	37.4469	11.707
Fruits	ACM	EP	0.89	0.88	0.9	0.845243	0.264247
Legumes	ACM	EP	0.884736	0.729	1.0303	2.20474	0.689267
Nuts	ACM	EP	0.76	0.69	0.84	1.52667	0.477282
Potatoes	ACM	EP	0.88	0.69	1.12	1.66971	0.522
Processed red meat	ACM	EP	1.41202	1.2079	1.66942	26.7946	8.37676
Unprocessed red meat	ACM	EP	1.11765	1.04706	1.21176	53.5892	16.7535
Refined grains	ACM	EP	0.99	0.97	1.01	1.70329	0.532498
SSBs	ACM	EP	1.03	0.91	1.18	1.24075	0.387894
Trans fats	ACM	EP	1.24	1.04	1.47	0.13652	0.04268
Vegetables	ACM	EP	0.87	0.84	0.9	1	0.312629
Whole grains	ACM	EP	0.92	0.89	0.95	1.70329	0.532498
Chicken	ACM	AP	0.9	0.73	1.11	13.131	10.242
Dairy	ACM	AP	0.98	0.93	1.03	5.13087	4.002
Eggs	ACM	AP	1.15	0.99	1.34	3.44045	2.6835
Fish	ACM	AP	0.93	0.88	0.98	4.76323	3.71525
Fruits	ACM	AP	0.89	0.88	0.9	0.714031	0.556933
Legumes	ACM	AP	0.884736	0.729	1.0303	1.13043	0.881715
Nuts	ACM	AP	0.76	0.69	0.84	1.28111	0.999247
Potatoes	ACM	AP	0.88	0.69	1.12	0.744245	0.5805
Processed red meat	ACM	AP	1.41202	1.2079	1.66942	13.3484	10.4115
Unprocessed red meat	ACM	AP	1.11765	1.04706	1.21176	26.6968	20.8231
Refined grains	ACM	AP	0.99	0.97	1.01	0.714123	0.557005
SSBs	ACM	AP	1.03	0.91	1.18	0.55646	0.43403
Trans fats	ACM	AP	1.24	1.04	1.47	0.0898479	0.07008
Vegetables	ACM	AP	0.87	0.84	0.9	1	0.779985
Whole grains	ACM	AP	0.92	0.89	0.95	0.714123	0.557005
Chicken	ACM	Water	0.9	0.73	1.11	3.04096	1417.79
Dairy	ACM	Water	0.98	0.93	1.03	8.48776	3957.26
Eggs	ACM	Water	1.15	0.99	1.34	1.92852	899.135
Fish	ACM	Water	0.93	0.88	0.98	5.60698	2614.15
Fruits	ACM	Water	0.89	0.88	0.9	1.64361	766.302
Legumes	ACM	Water	0.884736	0.729	1.0303	2.40124	1119.53
Nuts	ACM	Water	0.76	0.69	0.84	9.56639	4460.15
Potatoes	ACM	Water	0.88	0.69	1.12	0.886105	413.13
Processed red meat	ACM	Water	1.41202	1.2079	1.66942	8.12327	3787.32
Unprocessed red meat	ACM	Water	1.11765	1.04706	1.21176	16.2465	7574.65
Refined grains	ACM	Water	0.99	0.97	1.01	2.36911	1104.55
SSBs	ACM	Water	1.03	0.91	1.18	0.836026	389.782
Vegetables	ACM	Water	0.87	0.84	0.9	1	466.231
Whole grains	ACM	Water	0.92	0.89	0.95	2.36911	1104.55
Chicken	CHD	GHGs	1	0.87	1.15	12.9884	987
Dairy	CHD	GHGs	0.99	0.96	1.02	8.29044	630
Eggs	CHD	GHGs	1	0.95	1.06	3.07273	233.5
Fish	CHD	GHGs	0.88	0.79	0.99	14.4335	1096.82
Fruits	CHD	GHGs	0.86	0.84	0.88	1.06187	80.6926
Legumes	CHD	GHGs	0.884736	0.778688	1.0303	0.942457	71.6183
Nuts	CHD	GHGs	0.67	0.43	1.05	0.591753	44.968
Olive oil	CHD	GHGs	0.94	0.86	1.03	0.713241	54.2
Potatoes	CHD	GHGs	1.03	0.96	1.09	0.908001	69
Processed red meat	CHD	GHGs	1.27	1.09	1.49	21.7822	1655.25
Unprocessed red meat	CHD	GHGs	1.15	1.08	1.23	43.5644	3310.51
Refined grains	CHD	GHGs	1.01	0.99	1.04	1.07482	81.6765
SSBs	CHD	GHGs	1.17	1.11	1.23	0.996965	75.7605
Trans fats	CHD	GHGs	1.21	1.1	1.33	0.385308	29.28
Vegetables	CHD	GHGs	0.91	0.87	0.94	1	75.9911
Whole grains	CHD	GHGs	0.95	0.92	0.98	1.07482	81.6765
Chicken	CHD	Land	1	0.87	1.15	27.5649	1.222
Dairy	CHD	Land	0.99	0.96	1.02	40.3774	1.79
Eggs	CHD	Land	1	0.95	1.06	7.07168	0.3135
Fish	CHD	Land	0.88	0.79	0.99	8.71835	0.3865
Fruits	CHD	Land	0.86	0.84	0.88	2.58832	0.114745
Legumes	CHD	Land	0.884736	0.778688	1.0303	14.3278	0.635176
Nuts	CHD	Land	0.67	0.43	1.05	7.16425	0.317604
Olive oil	CHD	Land	0.94	0.86	1.03	5.9348	0.2631
Potatoes	CHD	Land	1.03	0.96	1.09	2.97755	0.132
Processed red meat	CHD	Land	1.27	1.09	1.49	113.269	5.02141
Unprocessed red meat	CHD	Land	1.15	1.08	1.23	226.538	10.0428
Refined grains	CHD	Land	1.01	0.99	1.04	2.25803	0.100103
SSBs	CHD	Land	1.17	1.11	1.23	1.13597	0.0503595
Trans fats	CHD	Land	1.21	1.1	1.33	0.218354	0.00968
Vegetables	CHD	Land	0.91	0.87	0.94	1	0.0443318
Whole grains	CHD	Land	0.95	0.92	0.98	2.25803	0.100103
Chicken	CHD	EP	1	0.87	1.15	15.5776	4.87
Dairy	CHD	EP	0.99	0.96	1.02	6.81319	2.13
Eggs	CHD	EP	1	0.95	1.06	3.48017	1.088
Fish	CHD	EP	0.88	0.79	0.99	37.4469	11.707
Fruits	CHD	EP	0.86	0.84	0.88	0.845243	0.264247
Legumes	CHD	EP	0.884736	0.778688	1.0303	2.20474	0.689267
Nuts	CHD	EP	0.67	0.43	1.05	1.52667	0.477282
Olive oil	CHD	EP	0.94	0.86	1.03	1.19183	0.3726
Potatoes	CHD	EP	1.03	0.96	1.09	1.66971	0.522
Processed red meat	CHD	EP	1.27	1.09	1.49	26.7946	8.37676
Unprocessed red meat	CHD	EP	1.15	1.08	1.23	53.5892	16.7535
Refined grains	CHD	EP	1.01	0.99	1.04	1.70329	0.532498
SSBs	CHD	EP	1.17	1.11	1.23	1.24075	0.387894
Trans fats	CHD	EP	1.21	1.1	1.33	0.13652	0.04268
Vegetables	CHD	EP	0.91	0.87	0.94	1	0.312629
Whole grains	CHD	EP	0.95	0.92	0.98	1.70329	0.532498
Chicken	CHD	AP	1	0.87	1.15	13.131	10.242
Dairy	CHD	AP	0.99	0.96	1.02	5.13087	4.002
Eggs	CHD	AP	1	0.95	1.06	3.44045	2.6835
Fish	CHD	AP	0.88	0.79	0.99	4.76323	3.71525
Fruits	CHD	AP	0.86	0.84	0.88	0.714031	0.556933
Legumes	CHD	AP	0.884736	0.778688	1.0303	1.13043	0.881715
Nuts	CHD	AP	0.67	0.43	1.05	1.28111	0.999247
Olive oil	CHD	AP	0.94	0.86	1.03	0.481804	0.3758
Potatoes	CHD	AP	1.03	0.96	1.09	0.744245	0.5805
Processed red meat	CHD	AP	1.27	1.09	1.49	13.3484	10.4115
Unprocessed red meat	CHD	AP	1.15	1.08	1.23	26.6968	20.8231
Refined grains	CHD	AP	1.01	0.99	1.04	0.714123	0.557005
SSBs	CHD	AP	1.17	1.11	1.23	0.55646	0.43403
Trans fats	CHD	AP	1.21	1.1	1.33	0.0898479	0.07008
Vegetables	CHD	AP	0.91	0.87	0.94	1	0.779985
Whole grains	CHD	AP	0.95	0.92	0.98	0.714123	0.557005
Chicken	CHD	Water	1	0.87	1.15	3.04096	1417.79
Dairy	CHD	Water	0.99	0.96	1.02	8.48776	3957.26
Eggs	CHD	Water	1	0.95	1.06	1.92852	899.135
Fish	CHD	Water	0.88	0.79	0.99	5.60698	2614.15
Fruits	CHD	Water	0.86	0.84	0.88	1.64361	766.302
Legumes	CHD	Water	0.884736	0.778688	1.0303	2.40124	1119.53
Nuts	CHD	Water	0.67	0.43	1.05	9.56639	4460.15
Olive oil	CHD	Water	0.94	0.86	1.03	3.8067	1774.8
Potatoes	CHD	Water	1.03	0.96	1.09	0.886105	413.13
Processed red meat	CHD	Water	1.27	1.09	1.49	8.12327	3787.32
Unprocessed red meat	CHD	Water	1.15	1.08	1.23	16.2465	7574.65
Refined grains	CHD	Water	1.01	0.99	1.04	2.36911	1104.55
SSBs	CHD	Water	1.17	1.11	1.23	0.836026	389.782
Vegetables	CHD	Water	0.91	0.87	0.94	1	466.231
Whole grains	CHD	Water	0.95	0.92	0.98	2.36911	1104.55
Chicken	Diabetes	GHGs	1.0609	0.81	1.3456	12.9884	987
Dairy	Diabetes	GHGs	0.87	0.72	1.04	8.29044	630
Eggs	Diabetes	GHGs	1.07	0.906667	1.23333	3.07273	233.5
Fish	Diabetes	GHGs	1.07	0.86	1.35	14.4335	1096.82
Fruits	Diabetes	GHGs	0.990563	0.971674	1	1.06187	80.6926
Legumes	Diabetes	GHGs	0.520893	0.162105	1.75886	0.942457	71.6183
Nuts	Diabetes	GHGs	0.786411	0.695191	0.898744	0.591753	44.968
Olive oil	Diabetes	GHGs	0.91	0.87	0.95	0.713241	54.2
Potatoes	Diabetes	GHGs	1.18	1.1	1.27	0.908001	69
Processed red meat	Diabetes	GHGs	1.32	1.19	1.48	21.7822	1655.25
Unprocessed red meat	Diabetes	GHGs	1.13	1.03	1.23	43.5644	3310.51
Refined grains	Diabetes	GHGs	0.983048	0.958284	1.01316	1.07482	81.6765
SSBs	Diabetes	GHGs	1.27	1.1	1.46	0.996965	75.7605
Trans fats	Diabetes	GHGs	1.1	0.95	1.27	0.385308	29.28
Vegetables	Diabetes	GHGs	0.981121	0.952762	1.00943	1	75.9911
Whole grains	Diabetes	GHGs	0.879366	0.833955	0.93217	1.07482	81.6765
Chicken	Diabetes	Land	1.0609	0.81	1.3456	27.5649	1.222
Dairy	Diabetes	Land	0.87	0.72	1.04	40.3774	1.79
Eggs	Diabetes	Land	1.07	0.906667	1.23333	7.07168	0.3135
Fish	Diabetes	Land	1.07	0.86	1.35	8.71835	0.3865
Fruits	Diabetes	Land	0.990563	0.971674	1	2.58832	0.114745
Legumes	Diabetes	Land	0.520893	0.162105	1.75886	14.3278	0.635176
Nuts	Diabetes	Land	0.786411	0.695191	0.898744	7.16425	0.317604
Olive oil	Diabetes	Land	0.91	0.87	0.95	5.9348	0.2631
Potatoes	Diabetes	Land	1.18	1.1	1.27	2.97755	0.132
Processed red meat	Diabetes	Land	1.32	1.19	1.48	113.269	5.02141
Unprocessed red meat	Diabetes	Land	1.13	1.03	1.23	226.538	10.0428
Refined grains	Diabetes	Land	0.983048	0.958284	1.01316	2.25803	0.100103
SSBs	Diabetes	Land	1.27	1.1	1.46	1.13597	0.0503595
Trans fats	Diabetes	Land	1.1	0.95	1.27	0.218354	0.00968
Vegetables	Diabetes	Land	0.981121	0.952762	1.00943	1	0.0443318
Whole grains	Diabetes	Land	0.879366	0.833955	0.93217	2.25803	0.100103
Chicken	Diabetes	EP	1.0609	0.81	1.3456	15.5776	4.87
Dairy	Diabetes	EP	0.87	0.72	1.04	6.81319	2.13
Eggs	Diabetes	EP	1.07	0.906667	1.23333	3.48017	1.088
Fish	Diabetes	EP	1.07	0.86	1.35	37.4469	11.707
Fruits	Diabetes	EP	0.990563	0.971674	1	0.845243	0.264247
Legumes	Diabetes	EP	0.520893	0.162105	1.75886	2.20474	0.689267
Nuts	Diabetes	EP	0.786411	0.695191	0.898744	1.52667	0.477282
Olive oil	Diabetes	EP	0.91	0.87	0.95	1.19183	0.3726
Potatoes	Diabetes	EP	1.18	1.1	1.27	1.66971	0.522
Processed red meat	Diabetes	EP	1.32	1.19	1.48	26.7946	8.37676
Unprocessed red meat	Diabetes	EP	1.13	1.03	1.23	53.5892	16.7535
Refined grains	Diabetes	EP	0.983048	0.958284	1.01316	1.70329	0.532498
SSBs	Diabetes	EP	1.27	1.1	1.46	1.24075	0.387894
Trans fats	Diabetes	EP	1.1	0.95	1.27	0.13652	0.04268
Vegetables	Diabetes	EP	0.981121	0.952762	1.00943	1	0.312629
Whole grains	Diabetes	EP	0.879366	0.833955	0.93217	1.70329	0.532498
Chicken	Diabetes	AP	1.0609	0.81	1.3456	13.131	10.242
Dairy	Diabetes	AP	0.87	0.72	1.04	5.13087	4.002
Eggs	Diabetes	AP	1.07	0.906667	1.23333	3.44045	2.6835
Fish	Diabetes	AP	1.07	0.86	1.35	4.76323	3.71525
Fruits	Diabetes	AP	0.990563	0.971674	1	0.714031	0.556933
Legumes	Diabetes	AP	0.520893	0.162105	1.75886	1.13043	0.881715
Nuts	Diabetes	AP	0.786411	0.695191	0.898744	1.28111	0.999247
Olive oil	Diabetes	AP	0.91	0.87	0.95	0.481804	0.3758
Potatoes	Diabetes	AP	1.18	1.1	1.27	0.744245	0.5805
Processed red meat	Diabetes	AP	1.32	1.19	1.48	13.3484	10.4115
Unprocessed red meat	Diabetes	AP	1.13	1.03	1.23	26.6968	20.8231
Refined grains	Diabetes	AP	0.983048	0.958284	1.01316	0.714123	0.557005
SSBs	Diabetes	AP	1.27	1.1	1.46	0.55646	0.43403
Trans fats	Diabetes	AP	1.1	0.95	1.27	0.0898479	0.07008
Vegetables	Diabetes	AP	0.981121	0.952762	1.00943	1	0.779985
Whole grains	Diabetes	AP	0.879366	0.833955	0.93217	0.714123	0.557005
Chicken	Diabetes	Water	1.0609	0.81	1.3456	3.04096	1417.79
Dairy	Diabetes	Water	0.87	0.72	1.04	8.48776	3957.26
Eggs	Diabetes	Water	1.07	0.906667	1.23333	1.92852	899.135
Fish	Diabetes	Water	1.07	0.86	1.35	5.60698	2614.15
Fruits	Diabetes	Water	0.990563	0.971674	1	1.64361	766.302
Legumes	Diabetes	Water	0.520893	0.162105	1.75886	2.40124	1119.53
Nuts	Diabetes	Water	0.786411	0.695191	0.898744	9.56639	4460.15
Olive oil	Diabetes	Water	0.91	0.87	0.95	3.8067	1774.8
Potatoes	Diabetes	Water	1.18	1.1	1.27	0.886105	413.13
Processed red meat	Diabetes	Water	1.32	1.19	1.48	8.12327	3787.32
Unprocessed red meat	Diabetes	Water	1.13	1.03	1.23	16.2465	7574.65
Refined grains	Diabetes	Water	0.983048	0.958284	1.01316	2.36911	1104.55
SSBs	Diabetes	Water	1.27	1.1	1.46	0.836026	389.782
Vegetables	Diabetes	Water	0.981121	0.952762	1.00943	1	466.231
Whole grains	Diabetes	Water	0.879366	0.833955	0.93217	2.36911	1104.55
Dairy	Stroke	GHGs	0.98	0.96	1	8.29044	630
Eggs	Stroke	GHGs	0.99	0.93	1.05	3.07273	233.5
Fish	Stroke	GHGs	0.86	0.75	0.99	14.4335	1096.82
Fruits	Stroke	GHGs	0.86	0.84	0.88	1.06187	80.6926
Legumes	Stroke	GHGs	1	0.681472	1.4429	0.942457	71.6183
Nuts	Stroke	GHGs	0.99	0.84	1.17	0.591753	44.968
Olive oil	Stroke	GHGs	0.9	0.86	0.95	0.713241	54.2
Potatoes	Stroke	GHGs	0.98	0.93	1.03	0.908001	69
Processed red meat	Stroke	GHGs	1.17	1.02	1.34	21.7822	1655.25
Unprocessed red meat	Stroke	GHGs	1.12	1.06	1.17	43.5644	3310.51
Refined grains	Stroke	GHGs	1	0.98	1.01	1.07482	81.6765
SSBs	Stroke	GHGs	1.07	1.02	1.12	0.996965	75.7605
Trans fats	Stroke	GHGs	1.07	0.88	1.28	0.385308	29.28
Vegetables	Stroke	GHGs	0.86	0.82	0.91	1	75.9911
Whole grains	Stroke	GHGs	0.99	0.95	1.03	1.07482	81.6765
Dairy	Stroke	Land	0.98	0.96	1	40.3774	1.79
Eggs	Stroke	Land	0.99	0.93	1.05	7.07168	0.3135
Fish	Stroke	Land	0.86	0.75	0.99	8.71835	0.3865
Fruits	Stroke	Land	0.86	0.84	0.88	2.58832	0.114745
Legumes	Stroke	Land	1	0.681472	1.4429	14.3278	0.635176
Nuts	Stroke	Land	0.99	0.84	1.17	7.16425	0.317604
Olive oil	Stroke	Land	0.9	0.86	0.95	5.9348	0.2631
Potatoes	Stroke	Land	0.98	0.93	1.03	2.97755	0.132
Processed red meat	Stroke	Land	1.17	1.02	1.34	113.269	5.02141
Unprocessed red meat	Stroke	Land	1.12	1.06	1.17	226.538	10.0428
Refined grains	Stroke	Land	1	0.98	1.01	2.25803	0.100103
SSBs	Stroke	Land	1.07	1.02	1.12	1.13597	0.0503595
Trans fats	Stroke	Land	1.07	0.88	1.28	0.218354	0.00968
Vegetables	Stroke	Land	0.86	0.82	0.91	1	0.0443318
Whole grains	Stroke	Land	0.99	0.95	1.03	2.25803	0.100103
Dairy	Stroke	EP	0.98	0.96	1	6.81319	2.13
Eggs	Stroke	EP	0.99	0.93	1.05	3.48017	1.088
Fish	Stroke	EP	0.86	0.75	0.99	37.4469	11.707
Fruits	Stroke	EP	0.86	0.84	0.88	0.845243	0.264247
Legumes	Stroke	EP	1	0.681472	1.4429	2.20474	0.689267
Nuts	Stroke	EP	0.99	0.84	1.17	1.52667	0.477282
Olive oil	Stroke	EP	0.9	0.86	0.95	1.19183	0.3726
Potatoes	Stroke	EP	0.98	0.93	1.03	1.66971	0.522
Processed red meat	Stroke	EP	1.17	1.02	1.34	26.7946	8.37676
Unprocessed red meat	Stroke	EP	1.12	1.06	1.17	53.5892	16.7535
Refined grains	Stroke	EP	1	0.98	1.01	1.70329	0.532498
SSBs	Stroke	EP	1.07	1.02	1.12	1.24075	0.387894
Trans fats	Stroke	EP	1.07	0.88	1.28	0.13652	0.04268
Vegetables	Stroke	EP	0.86	0.82	0.91	1	0.312629
Whole grains	Stroke	EP	0.99	0.95	1.03	1.70329	0.532498
Dairy	Stroke	AP	0.98	0.96	1	5.13087	4.002
Eggs	Stroke	AP	0.99	0.93	1.05	3.44045	2.6835
Fish	Stroke	AP	0.86	0.75	0.99	4.76323	3.71525
Fruits	Stroke	AP	0.86	0.84	0.88	0.714031	0.556933
Legumes	Stroke	AP	1	0.681472	1.4429	1.13043	0.881715
Nuts	Stroke	AP	0.99	0.84	1.17	1.28111	0.999247
Olive oil	Stroke	AP	0.9	0.86	0.95	0.481804	0.3758
Potatoes	Stroke	AP	0.98	0.93	1.03	0.744245	0.5805
Processed red meat	Stroke	AP	1.17	1.02	1.34	13.3484	10.4115
Unprocessed red meat	Stroke	AP	1.12	1.06	1.17	26.6968	20.8231
Refined grains	Stroke	AP	1	0.98	1.01	0.714123	0.557005
SSBs	Stroke	AP	1.07	1.02	1.12	0.55646	0.43403
Trans fats	Stroke	AP	1.07	0.88	1.28	0.0898479	0.07008
Vegetables	Stroke	AP	0.86	0.82	0.91	1	0.779985
Whole grains	Stroke	AP	0.99	0.95	1.03	0.714123	0.557005
Dairy	Stroke	Water	0.98	0.96	1	8.48776	3957.26
Eggs	Stroke	Water	0.99	0.93	1.05	1.92852	899.135
Fish	Stroke	Water	0.86	0.75	0.99	5.60698	2614.15
Fruits	Stroke	Water	0.86	0.84	0.88	1.64361	766.302
Legumes	Stroke	Water	1	0.681472	1.4429	2.40124	1119.53
Nuts	Stroke	Water	0.99	0.84	1.17	9.56639	4460.15
Olive oil	Stroke	Water	0.9	0.86	0.95	3.8067	1774.8
Potatoes	Stroke	Water	0.98	0.93	1.03	0.886105	413.13
Processed red meat	Stroke	Water	1.17	1.02	1.34	8.12327	3787.32
Unprocessed red meat	Stroke	Water	1.12	1.06	1.17	16.2465	7574.65
Refined grains	Stroke	Water	1	0.98	1.01	2.36911	1104.55
SSBs	Stroke	Water	1.07	1.02	1.12	0.836026	389.782
Vegetables	Stroke	Water	0.86	0.82	0.91	1	466.231
Whole grains	Stroke	Water	0.99	0.95	1.03	2.36911	1104.55
Chicken	Colorectal Cancer	GHGs	0.78	0.62	0.94	12.9884	987
Dairy	Colorectal Cancer	GHGs	0.93	0.91	0.94	8.29044	630
Eggs	Colorectal Cancer	GHGs	1.18	0.89	1.56	3.07273	233.5
Fish	Colorectal Cancer	GHGs	0.93	0.85	1.01	14.4335	1096.82
Fruits	Colorectal Cancer	GHGs	0.97	0.95	0.99	1.06187	80.6926
Legumes	Colorectal Cancer	GHGs	1	0.778688	1.25971	0.942457	71.6183
Nuts	Colorectal Cancer	GHGs	0.96	0.76	1.21	0.591753	44.968
Potatoes	Colorectal Cancer	GHGs	1.05	0.92	1.2	0.908001	69
Processed red meat	Colorectal Cancer	GHGs	1.17	1.1	1.23	21.7822	1655.25
Unprocessed red meat	Colorectal Cancer	GHGs	1.12	1.06	1.19	43.5644	3310.51
SSBs	Colorectal Cancer	GHGs	1.09	0.97	1.22	0.996965	75.7605
Vegetables	Colorectal Cancer	GHGs	0.97	0.96	0.98	1	75.9911
Whole grains	Colorectal Cancer	GHGs	0.95	0.93	0.97	1.07482	81.6765
Chicken	Colorectal Cancer	Land	0.78	0.62	0.94	27.5649	1.222
Dairy	Colorectal Cancer	Land	0.93	0.91	0.94	40.3774	1.79
Eggs	Colorectal Cancer	Land	1.18	0.89	1.56	7.07168	0.3135
Fish	Colorectal Cancer	Land	0.93	0.85	1.01	8.71835	0.3865
Fruits	Colorectal Cancer	Land	0.97	0.95	0.99	2.58832	0.114745
Legumes	Colorectal Cancer	Land	1	0.778688	1.25971	14.3278	0.635176
Nuts	Colorectal Cancer	Land	0.96	0.76	1.21	7.16425	0.317604
Potatoes	Colorectal Cancer	Land	1.05	0.92	1.2	2.97755	0.132
Processed red meat	Colorectal Cancer	Land	1.17	1.1	1.23	113.269	5.02141
Unprocessed red meat	Colorectal Cancer	Land	1.12	1.06	1.19	226.538	10.0428
SSBs	Colorectal Cancer	Land	1.09	0.97	1.22	1.13597	0.0503595
Vegetables	Colorectal Cancer	Land	0.97	0.96	0.98	1	0.0443318
Whole grains	Colorectal Cancer	Land	0.95	0.93	0.97	2.25803	0.100103
Chicken	Colorectal Cancer	EP	0.78	0.62	0.94	15.5776	4.87
Dairy	Colorectal Cancer	EP	0.93	0.91	0.94	6.81319	2.13
Eggs	Colorectal Cancer	EP	1.18	0.89	1.56	3.48017	1.088
Fish	Colorectal Cancer	EP	0.93	0.85	1.01	37.4469	11.707
Fruits	Colorectal Cancer	EP	0.97	0.95	0.99	0.845243	0.264247
Legumes	Colorectal Cancer	EP	1	0.778688	1.25971	2.20474	0.689267
Nuts	Colorectal Cancer	EP	0.96	0.76	1.21	1.52667	0.477282
Potatoes	Colorectal Cancer	EP	1.05	0.92	1.2	1.66971	0.522
Processed red meat	Colorectal Cancer	EP	1.17	1.1	1.23	26.7946	8.37676
Unprocessed red meat	Colorectal Cancer	EP	1.12	1.06	1.19	53.5892	16.7535
SSBs	Colorectal Cancer	EP	1.09	0.97	1.22	1.24075	0.387894
Vegetables	Colorectal Cancer	EP	0.97	0.96	0.98	1	0.312629
Whole grains	Colorectal Cancer	EP	0.95	0.93	0.97	1.70329	0.532498
Chicken	Colorectal Cancer	AP	0.78	0.62	0.94	13.131	10.242
Dairy	Colorectal Cancer	AP	0.93	0.91	0.94	5.13087	4.002
Eggs	Colorectal Cancer	AP	1.18	0.89	1.56	3.44045	2.6835
Fish	Colorectal Cancer	AP	0.93	0.85	1.01	4.76323	3.71525
Fruits	Colorectal Cancer	AP	0.97	0.95	0.99	0.714031	0.556933
Legumes	Colorectal Cancer	AP	1	0.778688	1.25971	1.13043	0.881715
Nuts	Colorectal Cancer	AP	0.96	0.76	1.21	1.28111	0.999247
Potatoes	Colorectal Cancer	AP	1.05	0.92	1.2	0.744245	0.5805
Processed red meat	Colorectal Cancer	AP	1.17	1.1	1.23	13.3484	10.4115
Unprocessed red meat	Colorectal Cancer	AP	1.12	1.06	1.19	26.6968	20.8231
SSBs	Colorectal Cancer	AP	1.09	0.97	1.22	0.55646	0.43403
Vegetables	Colorectal Cancer	AP	0.97	0.96	0.98	1	0.779985
Whole grains	Colorectal Cancer	AP	0.95	0.93	0.97	0.714123	0.557005
Chicken	Colorectal Cancer	Water	0.78	0.62	0.94	3.04096	1417.79
Dairy	Colorectal Cancer	Water	0.93	0.91	0.94	8.48776	3957.26
Eggs	Colorectal Cancer	Water	1.18	0.89	1.56	1.92852	899.135
Fish	Colorectal Cancer	Water	0.93	0.85	1.01	5.60698	2614.15
Fruits	Colorectal Cancer	Water	0.97	0.95	0.99	1.64361	766.302
Legumes	Colorectal Cancer	Water	1	0.778688	1.25971	2.40124	1119.53
Nuts	Colorectal Cancer	Water	0.96	0.76	1.21	9.56639	4460.15
Potatoes	Colorectal Cancer	Water	1.05	0.92	1.2	0.886105	413.13
Processed red meat	Colorectal Cancer	Water	1.17	1.1	1.23	8.12327	3787.32
Unprocessed red meat	Colorectal Cancer	Water	1.12	1.06	1.19	16.2465	7574.65
SSBs	Colorectal Cancer	Water	1.09	0.97	1.22	0.836026	389.782
Vegetables	Colorectal Cancer	Water	0.97	0.96	0.98	1	466.231
Whole grains	Colorectal Cancer	Water	0.95	0.93	0.97	2.36911	1104.55
Olive oil	ACM	GHGs	0.920031	0.860947	0.860947	0.713241	54.2
Olive oil	ACM	Land	0.920031	0.860947	0.860947	5.9348	0.2631
Olive oil	ACM	EP	0.920031	0.860947	0.860947	1.19183	0.3726
Olive oil	ACM	AP	0.920031	0.860947	0.860947	0.481804	0.3758
Olive oil	ACM	Water	0.920031	0.860947	0.860947	3.8067	1774.8
